# Supplementary material for: Genome-Wide Identification and Expression Analysis of the GH19 Chitinase Gene Family in Sea Island Cotton
Source: Curr Issues Mol Biol. 2025 Aug 7;47(8):633. doi: 10.3390/cimb47080633 (PMC12384234; doi:10.3390/cimb47080633)
Supplement: Supplementary file 1 [file cimb-47-00633-s001.zip]

Archive with 1 entries (1 files):
- cimb-3753536-supplementary.xlsx
