# Supplementary material for: Genome-Wide Identification and Expression Analysis of the GH19 Chitinase Gene Family in Sea Island Cotton
Source: Curr Issues Mol Biol. 2025 Aug 7;47(8):633. doi: 10.3390/cimb47080633 (PMC12384234; doi:10.3390/cimb47080633)
Supplement: Supplementary file 1 [file cimb-47-00633-s001.zip › cimb-3753536-supplementary.xlsx]

## Sheet: G. barbadense
Gene Name	Gene ID	Chromosome position	Transcription length	CDS length	Number of Amino Acids	Molecular Weight	Theoretical pI	Instability Index	Aliphatic Index	Grand Average of Hydropathicity	Subcellular localization prediction
GbChi1	GB_A01G1959	A01：104859695-104860606	911	690	229	24770.9	7.42962	41.8629	60.655	-0.146288	Extracellular
GbChi2	GB_A01G1960	A01：104874453-104875650	1197	975	324	34665.9	6.27601	45.9791	63.3333	-0.173457	Extracellular
GbChi3	GB_A03G2415	A03：106869807-106871095	1288	966	321	34891.2	7.37687	31.6477	54.7664	-0.388474	Extracellular
GbChi4	GB_A03G2416	A03：106874250-106883190	8940	972	323	35001.7	5.52716	39.2149	72.8793	-0.163158	Extracellular
GbChi5	GB_A03G2417	A03：106897902-106899168	1266	876	291	31725.1	6.57811	34.8887	76.0825	-0.0766323	Extracellular
GbChi6	GB_A06G0566	A06：8996200-8997237	1037	792	263	28741.2	5.38682	32.2693	64.2966	-0.352471	Extracellular
GbChi7	GB_A09G0935	A09：52355828-52357495	1667	954	317	35243	7.12633	34.2416	66.183	-0.295899	Extracellular
GbChi8	GB_A09G2393	A09：75684038-75689367	5329	1626	541	58583.5	4.86339	28.7963	71.4603	-0.18817	Extracellular
GbChi9	GB_A09G2395	A09：75699625-75700409	784	597	198	21783.2	4.42312	23.1617	68.0808	-0.185859	Extracellular
GbChi10	GB_A09G2396	A09：75702830-75704009	1179	804	267	28592	4.73943	31.0577	64.0075	-0.0883895	Extracellular
GbChi11	GB_A10G0047	A10：454507-456462	1955	978	325	36225.1	5.92583	37.0735	70.0308	-0.327692	Extracellular
GbChi12	GB_A10G1626	A10：75565885-75566787	902	816	271	29137.8	5.08825	38.7303	70.6642	-0.101107	Extracellular
GbChi13	GB_A10G1628	A10：75701684-75702607	923	825	274	29688.8	8.30541	28.4764	63.7956	-0.220073	Extracellular
GbChi14	GB_A10G1630	A10：75758879-75759794	915	822	273	29343.4	8.30709	26.3796	67.2527	-0.17619	Extracellular
GbChi15	GB_A10G1989	A10：93669343-93670423	1080	951	316	35463.3	6.25129	33.8003	62.057	-0.361709	Extracellular
GbChi16	GB_A11G1104	A11：10624919-10625841	922	828	275	30443.3	6.50854	39.276	67.8545	-0.253818	Extracellular
GbChi17	GB_A11G1787	A11：22532299-22533740	1441	945	314	33786.9	8.56767	31.3937	62.5478	-0.309873	Extracellular
GbChi18	GB_D01G2054	D01：55370976-55372169	1193	972	323	34766.1	7.38227	42.7564	59.257	-0.225387	Extracellular
GbChi19	GB_D01G2055	D01：55383994-55385191	1197	975	324	34645.8	7.8112	43.9991	59.4136	-0.204321	Extracellular
GbChi20	GB_D01G2056	D01：55404580-55405346	766	432	143	15673.5	6.72652	57.3392	60.6294	-0.631469	Nuclear
GbChi21	GB_D02G2556	D02：68167852-68169162	1310	966	321	34933.2	7.36704	32.5568	52.648	-0.391589	Extracellular
GbChi22	GB_D02G2558	D02：68173086-68174775	1689	984	327	35803.3	8.33236	37.1484	49.3884	-0.458104	Extracellular
GbChi23	GB_D02G2559	D02：68177441-68178520	1079	693	230	25682.8	5.06279	33.1549	62.3913	-0.370435	Extracellular
GbChi24	GB_D06G0556	D06：7029823-7030865	1042	792	263	28806.4	5.92373	34.6723	64.6388	-0.382129	Extracellular
GbChi25	GB_D09G0792	D09：32323797-32325464	1667	954	317	35238	7.55279	35.6202	64.3218	-0.307886	Extracellular
GbChi26	GB_D09G2241	D09：50630387-50635691	5304	807	268	28971.3	4.63115	35.5452	68.097	-0.224627	Extracellular
GbChi27	GB_D09G2243	D09：50641486-50642285	799	687	228	24955.8	4.4296	26.4145	69.8246	-0.104825	Extracellular
GbChi28	GB_D09G2244	D09：50649972-50651150	1178	804	267	28533.9	4.82173	31.6937	64.0075	-0.0696629	Extracellular
GbChi29	GB_D10G0050	D10：457321-459272	1951	978	325	36221	5.64351	35.9665	70.3385	-0.321538	Extracellular
GbChi30	GB_D10G1327	D10：21538491-21539406	915	822	273	29361.5	8.56258	25.6741	67.2527	-0.215385	Extracellular
GbChi31	GB_D10G1331	D10：21663708-21664609	901	816	271	29016.6	4.97235	39.2355	67.048	-0.115498	Extracellular
GbChi32	GB_D10G1978	D10：51207852-51208933	1081	951	316	35373.1	6.25157	34.0937	62.057	-0.361709	Extracellular
GbChi33	GB_D11G1133	D11：9696467-9697396	929	828	275	30481.3	6.0914	39.7248	67.8545	-0.241818	Extracellular
GbChi34	GB_D11G1771	D11：18089893-18096334	6441	1959	652	71824.5	8.17293	45.9089	68.0521	-0.447546	Extracellular
GbChi35	GB_D11G1835	D11：19104738-19106180	1442	945	314	33548.6	8.68165	33.1217	61.6242	-0.28535	Extracellular

## Sheet: G. hirsutum
Gene Name	Gene ID	Chromosome position	Transcription length	CDS length	Number of Amino Acids	Molecular Weight	Theoretical pI	Instability Index	Aliphatic Index	Grand Average of Hydropathicity	Subcellular localization prediction
GhChi1	GH_A01G1851	A01：107390002-107390913	911	690	229	24770.9	7.42962	41.8629	60.655	-0.146288	Extracellular
GhChi2	GH_A01G1852	A01：107404380-107405577	1197	975	324	34665.9	6.27601	45.9791	63.3333	-0.173457	Extracellular
GhChi3	GH_A03G2331	A03：110845470-110846764	1294	966	321	34963.3	8.05792	31.0602	53.5514	-0.404361	Extracellular
GhChi4	GH_A03G2332	A03：110849776-110851104	1328	681	226	25084.7	8.79943	38.8036	70.531	-0.267257	Extracellular
GhChi5	GH_A03G2333	A03：110857426-110857731	305	306	101	11184.7	5.51301	39.8069	73.3663	-0.280198	Extracellular
GhChi6	GH_A03G2334	A03：110857794-110858738	944	630	209	22604.2	4.83964	33.7996	64.067	-0.266029	Extracellular
GhChi7	GH_A03G2335	A03：110873432-110874853	1421	948	315	33415.2	4.80667	35.3816	61.6508	-0.224444	Extracellular
GhChi8	GH_A06G0558	A06：8850228-8851265	1037	792	263	28741.2	5.38682	32.2693	64.2966	-0.352471	Extracellular
GhChi9	GH_A09G0833	A09：56409983-56411650	1667	954	317	35247.1	7.5371	34.2416	65.8675	-0.302208	Lysosomal
GhChi10	GH_A09G2290	A09：79666379-79671545	5166	1626	541	58714.7	4.90943	29.7093	71.4603	-0.195194	Extracellular
GhChi11	GH_A09G2293	A09：79685776-79686560	784	627	208	22772.3	4.36156	21.8063	69.9519	-0.125481	Extracellular
GhChi12	GH_A09G2294	A09：79688981-79690160	1179	804	267	28664	4.68293	31.0577	64.0075	-0.1	Extracellular
GhChi13	GH_A10G0047	A10：387769-389724	1955	978	325	36225.1	5.92583	37.0735	70.0308	-0.327692	Extracellular
GhChi14	GH_A10G1540	A10：79354977-79355879	902	816	271	29137.8	5.08825	38.7303	70.6642	-0.101107	Extracellular
GhChi15	GH_A10G1542	A10：79489689-79490612	923	825	274	29630.7	8.4484	28.4764	63.7956	-0.208759	Extracellular
GhChi16	GH_A10G1543	A10：79539993-79540908	915	822	273	29343.4	8.30709	26.3796	67.2527	-0.17619	Extracellular
GhChi17	GH_A10G1868	A10：98520522-98521603	1081	951	316	35417.2	6.25157	32.5	62.057	-0.370886	Extracellular
GhChi18	GH_A11G1092	A11：10489622-10490544	922	828	275	30443.3	6.50854	39.276	67.8545	-0.253818	Extracellular
GhChi19	GH_A11G1782	A11：22613740-22615181	1441	945	314	33786.9	8.56767	31.3937	62.5478	-0.309873	Extracellular
GhChi20	GH_D01G1967	D01：56366293-56367486	1193	972	323	34766.1	7.38227	42.7564	59.257	-0.225387	Extracellular
GhChi21	GH_D01G1968	D01：56377396-56378593	1197	975	324	34645.8	7.8112	43.9991	59.4136	-0.204321	Extracellular
GhChi22	GH_D01G1969	D01：56398244-56398525	281	282	93	9920.08	8.42055	57.584	59.6774	-0.478495	Nuclear
GhChi23	GH_D02G2500	D02：69079004-69080285	1281	966	321	34961.3	7.81094	32.2923	52.648	-0.394704	Extracellular
GhChi24	GH_D02G2501	D02：69084214-69085902	1688	990	329	35842.4	8.44886	35.6469	48.5106	-0.462006	Extracellular
GhChi25	GH_D02G2502	D02：69089479-69095075	5596	987	328	35533.8	5.76702	41.9766	51.5854	-0.342683	Extracellular
GhChi26	GH_D02G2503	D02：69098353-69099714	1361	1026	341	36562.6	4.55249	40.4854	61.261	-0.268035	Extracellular
GhChi27	GH_D06G0527	D06：7410726-7411768	1042	792	263	28806.4	5.92373	34.6723	64.6388	-0.382129	Extracellular
GhChi28	GH_D09G0784	D09：30954617-30956287	1670	957	318	35249	7.55449	35.7572	64.1195	-0.307862	Extracellular
GhChi29	GH_D09G2226	D09：48878849-48880544	1695	807	268	29041.4	4.61774	30.4818	71.0075	-0.200746	Extracellular
GhChi30	GH_D09G2227	D09：48882659-48884143	1484	807	268	29262.7	4.84566	37.2	68.8433	-0.250746	Extracellular
GhChi31	GH_D09G2229	D09：48902346-48903145	799	687	228	24955.8	4.4296	26.4145	69.8246	-0.104825	Extracellular
GhChi32	GH_D09G2230	D09：48905536-48906714	1178	804	267	28706.1	4.93228	33.3394	62.5468	-0.102622	Extracellular
GhChi33	GH_D10G0049	D10：428697-430646	1949	978	325	36221	5.64351	35.9665	70.3385	-0.321538	Extracellular
GhChi34	GH_D10G1347	D10：20964894-20965809	915	822	273	29361.5	8.56258	25.6741	67.2527	-0.215385	Extracellular
GhChi35	GH_D10G1349	D10：21079210-21080111	901	816	271	29044.6	5.07671	39.2355	67.048	-0.119188	Extracellular
GhChi36	GH_D10G1964	D10：52541755-52542836	1081	951	316	35403.2	6.25157	33.825	61.7405	-0.36962	Extracellular
GhChi37	GH_D11G1123	D11：9755062-9755991	929	828	275	30481.3	6.0914	39.7248	67.8545	-0.241818	Extracellular
GhChi38	GH_D11G1757	D11：17980708-17986046	5338	2631	876	97309.9	7.62674	41.3177	73.9041	-0.369749	PlasmaMembrane
GhChi39	GH_D11G1818	D11：19009975-19011414	1439	945	314	33564.7	8.68165	33.1217	62.8662	-0.268153	Extracellular

## Sheet: G. arboreum
Gene Name	Gene ID	Chromosome position	Transcription length	CDS length	Number of Amino Acids	Molecular Weight	Theoretical pI	Instability Index	Aliphatic Index	Grand Average of Hydropathicity	Subcellular localization prediction
GaChi1	evm.model.Ga02G1169	Chr02：87965770-87971106	5336	975	324	34753	5.62322	41.1451	62.0988	-0.200617	Extracellular
GaChi2	evm.model.Ga03G2681	Chr03：134856668-134857962	1294	966	321	35038.4	7.79308	30.6758	53.8629	-0.408723	Extracellular
GaChi3	evm.model.Ga03G2682	Chr03：134861651-134863273	1622	975	324	35494.9	8.23843	34.2349	48.3333	-0.455556	Extracellular
GaChi4	evm.model.Ga03G2683	Chr03：134866601-134868042	1441	1071	356	38707.6	5.18277	38.4691	66.882	-0.216573	Extracellular
GaChi5	evm.model.Ga03G2684	Chr03：134890902-134891673	771	375	124	13491.3	4.94899	41.2864	70.8065	-0.207258	Extracellular
GaChi6	evm.model.Ga03G2685	Chr03：134893023-134894423	1400	1020	339	36556.8	4.58	37.2499	63.6283	-0.248378	Extracellular
GaChi7	evm.model.Ga03G2686	Chr03：134897491-134898892	1401	942	313	33930.8	4.66253	37.0026	63.6102	-0.295208	Extracellular
GaChi8	evm.model.Ga03G2687	Chr03：134922465-134933769	11304	1065	354	38344.4	5.40484	34.2981	71.9492	-0.133898	Extracellular
GaChi9	evm.model.Ga06G0520	Chr06：7416049-7417086	1037	792	263	28801.3	5.38682	32.2693	64.2966	-0.338783	Extracellular
GaChi10	evm.model.Ga09G0843	Chr09：58682441-58684108	1667	954	317	35176.9	7.10046	35.0202	64.9527	-0.305363	Extracellular
GaChi11	evm.model.Ga09G2402	Chr09：81518875-81524196	5321	1590	529	57463.1	4.6436	28.3917	69.017	-0.223062	Extracellular
GaChi12	evm.model.Ga09G2404	Chr09：81529384-81533759	4375	804	267	28714.1	4.7446	28.0352	65.0936	-0.0333333	Extracellular
GaChi13	evm.model.Ga10G1044	Chr10：23736701-23737782	1081	906	301	33685.3	6.40436	35.3399	63.1894	-0.352824	Extracellular
GaChi14	evm.model.Ga10G1707	Chr10：92651323-92652225	902	816	271	29137.8	5.08825	38.7303	70.6642	-0.101107	Extracellular
GaChi15	evm.model.Ga10G1709	Chr10：92838248-92839171	923	588	195	21091.1	7.95174	25.5893	73.0256	-0.0815385	Extracellular
GaChi16	evm.model.Ga10G1710	Chr10：92907345-92908245	900	807	268	28793.7	8.45111	25.3986	67.3881	-0.195522	Extracellular
GaChi17	evm.model.Ga10G3049	Chr10：129041138-129043093	1955	978	325	36174	5.75173	34.5172	70.9231	-0.317538	Extracellular
GaChi18	evm.model.Ga11G2204	Chr11：100177789-100181175	3386	981	326	34990.3	8.70557	30.0197	61.4724	-0.246012	Extracellular
GaChi19	evm.model.Ga11G2948	Chr11：113481563-113482485	922	828	275	30458.3	6.93034	38.9673	66.4364	-0.284364	Extracellular

## Sheet: G. raimondii.
Gene Name	Gene ID	Chromosome position	Transcription length	CDS length	Number of Amino Acids	Molecular Weight	Theoretical pI	Instability Index	Aliphatic Index	Grand Average of Hydropathicity	Subcellular localization prediction
GrChi1	Grai_01G019920.1	Chr01：44227713-44239583	11870	1938	645	69324.9	7.78767	43.3308	61.0388	-0.214729	Extracellular
GrChi2	Grai_03G028570.1	Chr03：62343362-62344642	1280	966	321	34955.2	7.81578	34.11	51.7445	-0.408723	Extracellular
GrChi3	Grai_03G028580.1	Chr03：62347915-62349603	1688	984	327	35832.3	8.21335	36.9193	50.581	-0.44159	Extracellular
GrChi4	Grai_03G028590.1	Chr03：62352810-62354250	1440	1026	341	36549.6	4.55249	40.6772	61.261	-0.259824	Extracellular
GrChi5	Grai_06G006120.1	Chr06：6910724-6911767	1043	792	263	28806.4	5.92373	34.6723	64.6388	-0.382129	Extracellular
GrChi6	Grai_09G009220.1	Chr09：29199590-29202133	2543	1185	394	44292.2	7.23966	40.5401	66.599	-0.354061	Lysosomal
GrChi7	Grai_09G025050.1	Chr09：46905289-46907143	1854	807	268	29015.3	4.61774	30.4818	69.5522	-0.21791	Extracellular
GrChi8	Grai_09G025060.1	Chr09：46909218-46910749	1531	807	268	29202.6	4.70356	34.4821	67.3881	-0.242537	Extracellular
GrChi9	Grai_09G025080.1	Chr09：46916224-46917175	951	687	228	24945.8	4.4296	27.2593	69.8246	-0.101316	Extracellular
GrChi10	Grai_09G025090.1	Chr09：46919285-46920853	1568	804	267	28605.9	4.73943	31.3757	63.633	-0.0917603	Extracellular
GrChi11	Grai_10G000460.1	Chr10：383050-385676	2626	978	325	36221	5.64351	35.9665	70.3385	-0.321538	Extracellular
GrChi12	Grai_10G014410.1	Chr10：21047724-21048896	1172	807	268	28844.9	8.75676	24.4217	68.1343	-0.211194	Extracellular
GrChi13	Grai_10G014440.1	Chr10：21119023-21119943	920	747	248	27189	7.91841	30.3053	71.6129	-0.177419	Extracellular
GrChi14	Grai_10G014460.1	Chr10：21163149-21164053	904	816	271	29015.6	5.17641	38.4185	67.048	-0.116974	Extracellular
GrChi15	Grai_10G022180.1	Chr10：47526206-47527660	1454	951	316	35389.1	6.25157	33.825	61.7405	-0.369937	Extracellular
GrChi16	Grai_11G028060.1	Chr11：53985402-53986760	1358	828	275	30481.3	6.0914	39.7248	67.8545	-0.241818	Extracellular
